# Supplementary material for: Highly Sensitive and Selective Toluene Gas Sensors Based on ZnO Nanoflowers Decorated with Bimetallic AuPt
Source: Molecules. 2024 Apr 7;29(7):1657. doi: 10.3390/molecules29071657 (PMC11013457; doi:10.3390/molecules29071657)
Supplement: Supplementary file 1 [file molecules-29-01657-s001.zip]

Archive with 1 entries (1 files):
- molecules-2931149-supplementary.pdf
